# Supplementary material for: Development of a Novel Benzimidazole-Based Probe and Portable Fluorimeter for the Detection of Cysteine in Human Urine
Source: Biosensors (Basel). 2021 Oct 26;11(11):420. doi: 10.3390/bios11110420 (PMC8615561; doi:10.3390/bios11110420)
Supplement: Supplementary file 1 [file biosensors-11-00420-s001.zip]

Archive with 1 entries (1 files):
- biosensors-1397543-supplementary.pdf
